# Supplementary material for: Molecular phylogeny and species delimitation of the freshwater prawn Macrobrachium pilimanus species group, with descriptions of three new species from Thailand
Source: PeerJ. 2020 Nov 27;8:e10137. doi: 10.7717/peerj.10137 (PMC7703394; doi:10.7717/peerj.10137)
Supplement: Table S4 [file peerj-08-10137-s009.xls]

## Sheet: Sheet1
Colore code	symbol	sample	-	-	-	-	-	-	-	-	-	-	-	-	-	-	-	-	-	-	-	-	-	-	-	-	-	-	-	-	-	-	-	-	-	-	-	-	-	-	-	-	-	-	-	-	-	-	-
#FFF1D1A5	Dot	MP00018_M009_Macrobrachium_sirindhorn
#FFF1D1A5	Dot	MP00019_M010_Macrobrachium_sirindhorn	0.00444447
#FF1515F1	Dot	MP00010_M011_Macrobrachium_sp2	0.164099	0.166067
#FF21C10E	Dot	MP00020_M016_Macrobrachium_dienbienphuense	0.168235	0.166255	0.141344
#FF107E81	Dot	MP00042_M023_Macrobrachium_niphanae	0.239189	0.245871	0.208042	0.248118
#FF21C10E	Dot	CUMZ_MP00021_M027_Macrobrachium_dienbienphuense	0.168235	0.166255	0.141344	0.00295859	0.248118
#FF1515F1	Dot	CUMZ_MP00009_M030_Macrobrachium_sp2	0.160185	0.162138	0.0380136	0.154704	0.210143	0.154704
#FF1515F1	Dot	CUMZ_MP00007_M031_Macrobrachium_sp2	0.162138	0.164099	0.0119409	0.141344	0.214371	0.141344	0.0317439
#FFFA8787	Dot	CUMZ_MP00043_M038_Macrobrachium_sintangense	0.204471	0.204471	0.199536	0.21067	0.204152	0.208595	0.191042	0.199536
#FFEC0DA2	Dot	CUMZ_MP00015_M049_Macrobrachium_sp3	0.16947	0.163576	0.157	0.0857571	0.234784	0.0857571	0.160185	0.145439	0.23236
#FFC16517	Dot	CUMZ_MP00026_M050_Macrobrachium_eriocheirum	0.201419	0.201419	0.14819	0.144203	0.232837	0.144203	0.144417	0.14254	0.197915	0.132562
#FF0AE6CA	Dot	CUMZ_MP00030_M051_Macrobrachium_hirsutimanus	0.158953	0.157	0.118002	0.12264	0.210143	0.12264	0.121638	0.110808	0.200228	0.118663	0.112829
#FF0AE6CA	Dot	CUMZ_MP00031_M052_Macrobrachium_hirsutimanus	0.16308	0.161108	0.123336	0.120951	0.214151	0.120951	0.123336	0.112486	0.202422	0.113343	0.118126	0.0134353
#FF0AE6CA	Dot	CUMZ_MP00032_M053_Macrobrachium_hirsutimanus	0.155055	0.153117	0.121638	0.118956	0.214371	0.118956	0.125301	0.114392	0.196179	0.118663	0.112829	0.00295859	0.0164702
#FF21C10E	Dot	CUMZ_MP00022_M054_Macrobrachium_dienbienphuense	0.168235	0.166255	0.128583	0.0286917	0.239706	0.0255957	0.141644	0.128583	0.212753	0.0909746	0.135055	0.117427	0.117274	0.113771
#FF0A622E	Dot	CUMZ_MP00044_M060_Macrobrachium_neglectum	0.202965	0.202965	0.196779	0.19954	0.200726	0.19954	0.213253	0.198832	0.165594	0.195589	0.207131	0.185719	0.191659	0.181679	0.194091
#FF21C10E	Dot	CUMZ_MP00023_M069_Macrobrachium_dienbienphuense	0.170223	0.168235	0.130428	0.0302469	0.241933	0.0271413	0.143538	0.130428	0.21067	0.0927259	0.136942	0.119266	0.119109	0.115596	0.00147711	0.196162
#FF0AE6CA	Dot	CUMZ_MP00033_M083_Macrobrachium_hirsutimanus	0.158953	0.157	0.118002	0.12635	0.20595	0.12635	0.121638	0.110808	0.196179	0.122333	0.114631	0.00444447	0.0179946	0.00742956	0.117427	0.187752	0.119266
#FF21C10E	Dot	CUMZ_MP00024_M084_Macrobrachium_dienbienphuense	0.172219	0.170223	0.148935	0.0286917	0.240244	0.0255957	0.16447	0.148935	0.223302	0.0995321	0.151539	0.129754	0.12805	0.12603	0.0380136	0.201246	0.0395934	0.133507
#FFC16517	Dot	CUMZ_MP00027_M097_Macrobrachium_eriocheirum	0.21253	0.21253	0.160014	0.156212	0.226315	0.156212	0.152292	0.154211	0.202264	0.142294	0.0397829	0.122186	0.120211	0.122186	0.152703	0.226784	0.154664	0.124028	0.161714
#FFC16517	Dot	CUMZ_MP00028_M098_Macrobrachium_eriocheirum	0.21253	0.21253	0.154211	0.150352	0.230654	0.150352	0.146577	0.148475	0.202264	0.136612	0.0366082	0.116701	0.114757	0.116701	0.146866	0.222436	0.148804	0.118523	0.155809	0.00593479
#FFEC0DA2	Dot	CUMZ_MP00012_M099_Macrobrachium_sp3	0.163576	0.157751	0.157	0.0805936	0.232596	0.0805936	0.160185	0.145439	0.225867	0.00593479	0.132562	0.111404	0.109733	0.111404	0.0857571	0.189441	0.0874902	0.11502	0.0942411	0.140393	0.134733
#FFDC0C0C	Dot	CUMZ_MP00004_M102_Macrobrachium_sp1	0.168044	0.166067	0.113343	0.133175	0.232182	0.133175	0.122186	0.109733	0.208425	0.143862	0.146872	0.127731	0.129437	0.127731	0.118387	0.204867	0.118387	0.127731	0.136942	0.16269	0.160725	0.143862
#FFA87430	Dot	CUMZ_MP00045_M115_Macrobrachium_rosenbergii	0.215166	0.213113	0.195302	0.205217	0.219027	0.205217	0.197527	0.201302	0.217338	0.199181	0.22304	0.201302	0.203444	0.197294	0.200967	0.180649	0.200967	0.201302	0.213669	0.227511	0.22541	0.199181	0.215589
#FFEC0DA2	Dot	CUMZ_MP00014_M121_Macrobrachium_sp3	0.173074	0.167156	0.158588	0.0942411	0.239189	0.0942411	0.161793	0.147026	0.231904	0.014933	0.139757	0.125726	0.124028	0.125726	0.0995321	0.193183	0.101308	0.129437	0.106675	0.149609	0.143862	0.0119119	0.149263	0.201185
#FFDC0C0C	Dot	CUMZ_MP00002_M127_Macrobrachium_sp1B	0.148624	0.148624	0.114887	0.13818	0.198054	0.13818	0.124333	0.114887	0.192743	0.137877	0.135594	0.103916	0.105581	0.103916	0.130703	0.187085	0.130703	0.103916	0.140067	0.152943	0.152943	0.134139	0.0788842	0.195773	0.143231
#FFDC0C0C	Dot	CUMZ_MP00001_M128_Macrobrachium_sp1B	0.148777	0.148777	0.113209	0.142125	0.196192	0.142125	0.12264	0.116839	0.1929	0.143698	0.135726	0.102256	0.111034	0.102256	0.130847	0.187244	0.130847	0.102256	0.14403	0.149263	0.153117	0.13615	0.0806963	0.185962	0.14528	0.0104187
#FFFEEF35	Dot	CUMZ_MP00035_M130_Macrobrachium_forcipatum	0.161793	0.163746	0.112596	0.127006	0.217448	0.125168	0.119574	0.109025	0.193062	0.126501	0.14819	0.119348	0.121271	0.119348	0.119459	0.209228	0.121271	0.119348	0.13286	0.165885	0.16392	0.121046	0.0868822	0.207375	0.12993	0.0953459	0.0954449
#FFFEEF35	Dot	CUMZ_MP00036_M130A_Macrobrachium_forcipatum	0.165707	0.163746	0.114392	0.134427	0.223942	0.132562	0.121389	0.110808	0.197127	0.124676	0.151993	0.124793	0.126745	0.124793	0.126745	0.213447	0.128583	0.124793	0.136612	0.173821	0.171825	0.122858	0.0920635	0.211465	0.128098	0.1006	0.100708	0.00593479
#FFFEEF35	Dot	CUMZ_MP00037_M130B_Macrobrachium_forcipatum	0.167675	0.165707	0.114392	0.132562	0.219603	0.130703	0.119574	0.110808	0.199172	0.126501	0.153905	0.122971	0.124914	0.122971	0.124914	0.21557	0.126745	0.122971	0.138499	0.171825	0.169837	0.121046	0.0886033	0.211465	0.12993	0.0988424	0.0989476	0.00444447	0.00444447
#FF9E9E9E	Dot	CUMZ_MP00038_M132_Macrobrachium_malayanum1	0.16843	0.170422	0.125039	0.120795	0.232733	0.120795	0.128991	0.117766	0.217541	0.144203	0.145602	0.109733	0.107813	0.109733	0.124492	0.220964	0.12635	0.111535	0.131968	0.159535	0.153664	0.138499	0.134892	0.218317	0.15191	0.114631	0.118387	0.121638	0.128991	0.123466
#FFDC0C0C	Dot	CUMZ_MP00005_M134_Macrobrachium_sp1	0.17402	0.17202	0.113343	0.127578	0.234394	0.127578	0.122186	0.109733	0.204309	0.132562	0.137456	0.114887	0.116568	0.114887	0.123881	0.202792	0.123881	0.114887	0.131302	0.14528	0.143382	0.132562	0.0226283	0.219747	0.137877	0.0737908	0.078984	0.0938027	0.0990567	0.0955479	0.121904
#FFC16517	Dot	CUMZ_MP00029_M138_Macrobrachium_eriocheirum	0.210384	0.210384	0.160014	0.160157	0.230186	0.160157	0.16392	0.158072	0.216398	0.142294	0.0476813	0.114887	0.116568	0.118523	0.154664	0.209615	0.156632	0.114887	0.16769	0.0541749	0.0509176	0.140393	0.155237	0.231739	0.155423	0.13991	0.140067	0.156469	0.164282	0.162318	0.163488	0.1418
#FF0AE6CA	Dot	CUMZ_MP00034_M140_Macrobrachium_hirsutimanus	0.164859	0.162883	0.121389	0.118956	0.213936	0.118956	0.123211	0.11238	0.204309	0.113209	0.118002	0.0134202	0.00295585	0.0164505	0.1153	0.189441	0.117125	0.0179725	0.12603	0.120076	0.114631	0.109605	0.129284	0.201551	0.123881	0.105479	0.110919	0.121156	0.126621	0.124793	0.111276	0.116439	0.116439
#FF21C10E	Dot	CUMZ_MP00025_M148_Macrobrachium_dienbienphuense	0.168235	0.166255	0.13228	0.0349418	0.235281	0.0318069	0.145439	0.136005	0.21067	0.0997932	0.138836	0.115596	0.122799	0.111953	0.0119409	0.20453	0.0134537	0.115596	0.0443629	0.152703	0.146866	0.0944834	0.129437	0.204983	0.108477	0.130703	0.130847	0.123089	0.130428	0.128583	0.131968	0.131302	0.154664	0.120795
#FF9E9E9E	Dot	CUMZ_MP00039_M151_Macrobrachium_malayanum	0.166446	0.16843	0.126874	0.12264	0.232733	0.12264	0.132709	0.119574	0.217541	0.146118	0.143698	0.111535	0.109605	0.111535	0.12635	0.225321	0.128216	0.113343	0.133855	0.161508	0.155614	0.140393	0.136775	0.222528	0.153855	0.118254	0.122043	0.119817	0.127143	0.121638	0.00593479	0.123739	0.161508	0.113078	0.133855
#FF9E9E9E	Dot	CUMZ_MP00040_M152_Macrobrachium_malayanum	0.170835	0.164859	0.116701	0.129136	0.222937	0.129136	0.111535	0.113078	0.213726	0.134427	0.145602	0.122186	0.114757	0.122186	0.127578	0.217912	0.129437	0.122186	0.136612	0.153664	0.151723	0.128851	0.125876	0.203318	0.139757	0.122484	0.12635	0.119817	0.123466	0.121638	0.115158	0.125876	0.153664	0.112829	0.129437	0.118808
#FF9E9E9E	Dot	CUMZ_MP00041_M153_Macrobrachium_malayanum	0.170835	0.164859	0.116701	0.129136	0.222937	0.129136	0.111535	0.113078	0.213726	0.134427	0.145602	0.122186	0.114757	0.122186	0.127578	0.217912	0.129437	0.122186	0.136612	0.153664	0.151723	0.128851	0.125876	0.203318	0.139757	0.122484	0.12635	0.119817	0.123466	0.121638	0.115158	0.125876	0.153664	0.112829	0.129437	0.118808	0
#FFDC0C0C	Dot	CUMZ_MP00002_M154_Macrobrachium_sp1B	0.146872	0.146872	0.113209	0.136454	0.196192	0.136454	0.12264	0.113209	0.190884	0.13615	0.133868	0.102256	0.103916	0.102256	0.128991	0.185224	0.128991	0.102256	0.138337	0.151186	0.151186	0.132419	0.0772775	0.193899	0.141492	0.00147656	0.00892881	0.0937028	0.0989476	0.0971932	0.112952	0.0721927	0.13818	0.103814	0.128991	0.116568	0.120795	0.120795
#FFDC0C0C	Dot	CUMZ_MP00002_M155_Macrobrachium_sp1B	0.148777	0.148777	0.11502	0.138337	0.194138	0.138337	0.124492	0.11502	0.190884	0.138026	0.132016	0.104023	0.105686	0.104023	0.130847	0.185224	0.130847	0.104023	0.136454	0.149263	0.149263	0.134281	0.078984	0.195903	0.143382	0.00295585	0.0104326	0.0954449	0.100708	0.0989476	0.114757	0.0738819	0.1363	0.105581	0.130847	0.118387	0.12264	0.12264	0.00147711
#FF000000	Dot	KU064960_1_Coralliocaris_superba_voucher_UOCZE_Aq09_40	0.2428	0.2428	0.251231	0.248803	0.264345	0.248803	0.256166	0.253493	0.226583	0.225254	0.234286	0.242621	0.2428	0.242621	0.237716	0.238912	0.239914	0.238187	0.262441	0.243175	0.243175	0.220962	0.248314	0.245037	0.225254	0.220587	0.216469	0.23118	0.235528	0.23335	0.247096	0.246092	0.240231	0.247096	0.23118	0.247096	0.264016	0.264016	0.218583	0.218583
#FF000000	Dot	FM958057_1_Exopalaemon_styliferus_MACR001	0.25267	0.25267	0.26914	0.285484	0.256632	0.282774	0.282439	0.282439	0.254966	0.270062	0.263368	0.261607	0.263918	0.261607	0.275052	0.229333	0.277726	0.264204	0.282774	0.281791	0.276458	0.270062	0.268017	0.235723	0.270062	0.255195	0.2529	0.260534	0.263105	0.265689	0.280079	0.265426	0.265959	0.266522	0.283117	0.280079	0.304093	0.304093	0.2529	0.2529	0.274788
#FF21C10E	Dot	MF622019_1_Macrobrachium_dienbienphuense	0.169023	0.163023	0.150449	0.0875209	0.238261	0.0875209	0.149764	0.14074	0.228821	0.0324255	0.146897	0.123013	0.117557	0.123013	0.0875209	0.189147	0.0892939	0.126787	0.101598	0.153187	0.14727	0.0292459	0.139145	0.201423	0.040359	0.136909	0.138981	0.129195	0.131075	0.129195	0.145313	0.133409	0.151207	0.117406	0.101885	0.14727	0.138821	0.138821	0.135157	0.137065	0.240668	0.272646
#FF21C10E	Dot	MF622018_1_Macrobrachium_dienbienphuense	0.166201	0.160272	0.159498	0.0852784	0.230377	0.0852784	0.162745	0.147733	0.22991	0.0151774	0.138588	0.116783	0.111407	0.116783	0.0905602	0.199035	0.0923332	0.120487	0.0992336	0.144703	0.138911	0.0121051	0.144191	0.204793	0.022885	0.134348	0.14019	0.128595	0.130461	0.128595	0.136835	0.13274	0.146648	0.111279	0.099489	0.138747	0.13463	0.13463	0.1326	0.134487	0.225114	0.277726	0.037184
#FF2D9663	Dot	GU205072_1_Macrobrachium_lepidactylus_isolate_167	0.192096	0.189172	0.239974	0.246757	0.273245	0.24352	0.249652	0.239974	0.217844	0.214805	0.249652	0.209485	0.222012	0.215564	0.224531	0.224586	0.227646	0.209485	0.250014	0.256989	0.256989	0.217844	0.212016	0.249652	0.217376	0.227075	0.221163	0.221435	0.221435	0.221435	0.252559	0.227355	0.234258	0.225127	0.227646	0.252559	0.243179	0.243179	0.224249	0.224249	0.272875	0.276938	0.221457	0.223183
#FF2D9663	Dot	GU205073_1_Macrobrachium_lepidactylus_isolate_168	0.203479	0.200503	0.221163	0.233936	0.260043	0.230781	0.243179	0.227355	0.211784	0.211784	0.236789	0.203479	0.215839	0.209485	0.218358	0.212201	0.221435	0.203479	0.240305	0.250388	0.250388	0.214805	0.20601	0.239974	0.217376	0.220902	0.215047	0.221435	0.221435	0.221435	0.252559	0.215047	0.221718	0.212781	0.221435	0.252559	0.227355	0.227355	0.218096	0.218096	0.279844	0.29104	0.224632	0.223183	0.0221066
#FF9E9E9E	Dot	AB235281_1_Macrobrachium_malayanum	1.2763	1.2763	1.17151	1.22583	1.14644	1.22583	1.14644	1.16027	1.14929	1.17151	1.18972	1.04395	1.05994	1.05287	1.24329	1.16544	1.25699	1.05287	1.19955	1.21411	1.20177	1.183	1.20332	1.22443	1.19477	1.14644	1.14369	1.19477	1.17151	1.183	1.15665	1.15731	1.19477	1.05798	1.22996	1.16815	1.15444	1.15444	1.15444	1.15444	1.32455	1.36857	1.1871	1.17979	1.36342	1.25587
#FFD18BCF	Dot	JX431052_1_Macrobrachium_scabriculum_voucher_SIF_SC4	1.1958	1.1958	1.13691	1.20124	1.07005	1.20124	1.14259	1.1479	1.11902	1.1452	1.1072	1.07561	1.11807	1.06609	1.27796	1.11682	1.29267	1.08532	1.20479	1.19229	1.16819	1.15656	1.22873	1.15198	1.16819	1.22513	1.21591	1.1793	1.16768	1.1793	1.16609	1.15631	1.12322	1.10766	1.24978	1.17814	1.10672	1.10672	1.21591	1.21591	1.34605	1.13507	1.25196	1.21066	1.35346	1.27264	0.221841
#FFD18BCF	Dot	JX413130_1_Macrobrachium_scabriculum_voucher_SIF_SC3	1.26233	1.26233	1.15523	1.26304	1.12492	1.2762	1.15523	1.16576	1.16867	1.24149	1.1668	1.09853	1.15033	1.08927	1.34258	1.21371	1.35796	1.10796	1.28047	1.25415	1.21709	1.24149	1.23047	1.26702	1.26714	1.27204	1.26799	1.2321	1.22033	1.2321	1.17633	1.17359	1.16086	1.13253	1.29907	1.17633	1.18661	1.18661	1.26799	1.26799	1.45734	1.21501	1.32959	1.26973	1.45161	1.33103	0.307146
#FFD18BCF	Dot	JX431053_1_Macrobrachium_scabriculum_voucher_SIF_SC5	1.33109	1.31594	1.23095	1.26322	1.26932	1.26322	1.25352	1.25727	1.21189	1.22754	1.21829	1.16046	1.20886	1.1497	1.33109	1.21799	1.33109	1.18268	1.28092	1.3055	1.27692	1.21504	1.25727	1.23659	1.25352	1.25352	1.24393	1.28092	1.29521	1.28092	1.31836	1.21829	1.23095	1.19418	1.30123	1.31836	1.19418	1.19418	1.24393	1.24393	1.44207	1.31424	1.3045	1.26095	1.462	1.35042	0.356419
#FF7D6545	Dot	AB235294_1_Macrobrachium_platycheles_haplotypeSG_from_Sigapore	1.07021	1.06069	0.974269	1.00153	1.0612	0.992979	0.966395	0.966395	0.989199	1.0305	1.04656	0.985614	0.995705	0.993879	1.00815	1.07146	1.01692	0.993879	0.992979	1.13772	1.11598	1.0305	1.01754	1.05911	1.03524	1.07992	1.09728	1.07747	1.06786	1.07747	1.02808	1.07264	1.07992	0.987371	0.999528	1.03726	0.979147	0.979147	1.08728	1.08728	1.18662	1.23053	1.00562	1.03738	1.17463	1.07568	0.323425
#FF7D6545	Dot	AB235293_1_Macrobrachium_platycheles_haplotypeMS_from_Malaysia	1.09282	1.08261	0.998334	1.03679	1.07717	1.02762	0.998334	0.990069	1.00515	1.03919	1.05553	1.02326	1.0345	1.03227	1.04376	1.09467	1.05319	1.03227	1.02762	1.10507	1.09476	1.03919	1.02596	1.05179	1.04398	1.0996	1.11759	1.06755	1.05812	1.06755	1.06537	1.08209	1.06988	1.02541	1.0345	1.07527	0.970991	0.970991	1.10718	1.10718	1.17794	1.23744	1.01394	1.04618	1.20893	1.10352	0.303664
#FF107E81	Dot	MF622024_1_Macrobrachium_niphanae_voucher_M.niphanae_Suphan_Buri2	0.244072	0.250937	0.212167	0.248638	0.00300301	0.248638	0.214322	0.21866	0.209977	0.239547	0.239547	0.214322	0.218421	0.21866	0.244631	0.204436	0.24692	0.210021	0.240647	0.232835	0.2373	0.2373	0.236974	0.22077	0.244072	0.201949	0.200052	0.223815	0.230496	0.226032	0.228539	0.234711	0.236793	0.218187	0.240086	0.228539	0.223037	0.223037	0.200052	0.197947	0.268975	0.256632	0.242796	0.234811	0.276472	0.266302	1.15731
#FF107E81	Dot	MF622023_1_Macrobrachium_niphanae_voucher_M.niphanae_Suphan_Buri_1	0.244072	0.250937	0.212167	0.248638	0.00300301	0.248638	0.214322	0.21866	0.209977	0.239547	0.239547	0.214322	0.218421	0.21866	0.244631	0.204436	0.24692	0.210021	0.240647	0.232835	0.2373	0.2373	0.236974	0.22077	0.244072	0.201949	0.200052	0.223815	0.230496	0.226032	0.228539	0.234711	0.236793	0.218187	0.240086	0.228539	0.223037	0.223037	0.200052	0.197947	0.268975	0.256632	0.242796	0.234811	0.276472	0.266302	1.15731
#FF107E81	Dot	FM958076_1_Macrobrachium_niphanae_isolate_MACR033	0.22967	0.238074	0.214091	0.232148	0.0114291	0.232148	0.214091	0.216808	0.209032	0.231558	0.234941	0.2087	0.221985	0.214091	0.229979	0.210106	0.232772	0.203367	0.230621	0.234941	0.23775	0.226048	0.228489	0.215527	0.231558	0.195957	0.193339	0.212256	0.220476	0.214981	0.223582	0.236964	0.226048	0.219245	0.224438	0.223582	0.203367	0.203367	0.195957	0.195957	0.271243	0.260694	0.240575	0.231558	0.270183	0.25823	1.0915
#FF000000	Dot	MT666026_1_Palaemon_debilis_PH_ref16	0.293789	0.298944	0.314084	0.324837	0.273245	0.324837	0.330302	0.324837	0.283147	0.29496	0.324837	0.308793	0.309416	0.314084	0.313464	0.324096	0.313464	0.308793	0.313464	0.308793	0.308793	0.29496	0.298376	0.283147	0.29496	0.298376	0.304152	0.311463	0.316869	0.316869	0.320821	0.314084	0.341414	0.304152	0.313464	0.320821	0.336596	0.336596	0.293789	0.293789	0.295597	0.269429	0.305383	0.299541	0.296287	0.286694	1.80213
#FF000000	Dot	AB235297_1_Macrobrachium_yui	1.10827	1.09763	1.03336	1.02696	1.11274	1.0363	1.04262	1.03336	0.994986	1.06701	0.954229	0.892927	0.920702	0.885835	1.02946	1.08007	1.0202	0.900122	1.02522	1.00427	1.01312	1.05721	1.02655	1.1257	1.05721	1.02427	1.02205	1.11728	1.10664	1.11728	1.01848	1.02655	1.02655	0.913239	1.0202	1.01848	0.99795	0.99795	1.03106	1.03106	1.2761	1.17982	1.10143	1.07421	1.32297	1.2284	0.278068
[truncated: 9 more columns]
