# Supplementary material for: Molecular phylogeny and species delimitation of the freshwater prawn Macrobrachium pilimanus species group, with descriptions of three new species from Thailand
Source: PeerJ. 2020 Nov 27;8:e10137. doi: 10.7717/peerj.10137 (PMC7703394; doi:10.7717/peerj.10137)
Supplement: Table S8 [file peerj-08-10137-s013.xls]

Barcode Gap Analysis
Species	Mean Intra-Sp	Max Intra-Sp	Nearest Species	Nearest Neighbour	Distance to NN
Macrobrachium dienbienphuense	5.71	10.91	Macrobrachium puberimanus	PRSEA087-20	1.21
Macrobrachium forcipatum	N/A	0	Macrobrachium nayanetri	PRSEA089-20	8.69
Macrobrachium hirsutimanus	1.05	1.8	Macrobrachium nayanetri	PRSEA135-20	10.23
Macrobrachium lanchesteri	N/A	0	Macrobrachium neglectum	PRSEA057-20	17.73
Macrobrachium malayanum	5.84	11.68	Macrobrachium hirsutimanus	PRSEA049-20	10.78
Macrobrachium neglectum	N/A	0	Macrobrachium sintangense	PRSEA037-20	16.57
Macrobrachium niphanae	0.2	0.3	Macrobrachium nayanetri	PRSEA136-20	19.38
Macrobrachium rosenbergii	N/A	0	Macrobrachium neglectum	PRSEA057-20	17.88
Macrobrachium sintangense	N/A	0	Macrobrachium neglectum	PRSEA057-20	16.57
Macrobrachium sirindhorn	0.44	0.44	Macrobrachium nayanetri	PRSEA135-20	14.69
Macrobrachium nayanetri	4.78	8.9	Macrobrachium forcipatum	PRSEA113-20	8.69
Macrobrachium palmopilosum	2.72	3.8	Macrobrachium forcipatum	PRSEA113-20	10.9
Macrobrachium puberimanus	0.99	1.34	Macrobrachium dienbienphuense	GBCMD28530-19	1.21
Macrobrachium eriochierum	5.82	9.18	Macrobrachium hirsutimanus	PRSEA050-20	11.28
